# Supplementary material for: Follicular fluid biomarkers for human in vitro fertilization outcome: Proof of principle
Source: Proteome Sci. 2016 Nov 14;14:17. doi: 10.1186/s12953-016-0106-9 (PMC5109724; doi:10.1186/s12953-016-0106-9)
Supplement: Additional file 1: Table S2. — Patients’ characteristics. (XLSX 12 kb) [file 12953_2016_106_MOESM1_ESM.xlsx]

## Sheet: Patients' Characteristics
patient number	age	n of oocyte	treatment	infertility	MI	GV	degenerated	matured	oocytes damaged by ICS	non-damaged matured oocyte	2PN	ferilization rate
1	35.7	5	icsi	male factor	0	0	0	5	1	4	2	0.5
2	32.4	11	icsi	female and male	2	0	0	9	0	9	6	0.666667
3	26.8	14	icsi	male factor	1	0	0	13	2	11	3	0.272727
4	35.6	16	icsi	male factor	0	0	2	14	0	14	12	0.857143
5	28.5	19	icsi	male factor	5	6	0	8	1	7	7	1
6	31.6	20	icsi	female and male	2	0	2	16	4	12	10	0.833333
7	33	17	icsi	male factor	0	2	0	9	2	7	5	0.714286
8	32	5	icsi	transport	0	0	0	5	2	3	3	1
9	30.7	11	icsi	male factor	1	0	0	10	1	9	7	0.777778
10	29.2	13	icsi	male factor	1	1	0	11	0	11	11	1
11	33.3	6	icsi	male factor	0	0	1	5	0	5	3	0.6
12	29	5	icsi	male factor	0	0	0	5	1	4	4	1
13	35.8	14	icsi	male factor	1	1	0	12	0	12	10	0.833333
14	31.5	15	icsi	male factor	1	0	0	14	2	12	5	0.416667
15	31.5	10	icsi	male factor	1	0	0	9	1	8	5	0.625
16	31.9	5	icsi	male factor	1	0	0	5	1	4	2	0.5
17	29.4	10	icsi	male factor	1	0	0	9	0	9	9	1
18	33	12	icsi	male factor	0	3	0	9	2	7	4	0.571429
19	20.1	7	icsi	male factor	1	0	0	6	1	5	5	1
20	35.2	12	icsi	male factor	0	0	0	11	1	10	5	0.5
21	35.5	10	icsi	male factor	0	0	0	10	1	9	6	0.666667
22	32.8	11	icsi	female and male	0	0	0	11	2	9	7	0.777778
23	33.3	12	icsi	male factor	0	2	0	10	0	10	7	0.7
24	29	5	icsi	male factor	0	0	0	5	1	4	4	1
25	35.8	16	icsi	male factor	0	0	2	14	0	14	12	0.857143
26	30.5	13	icsi	male factor	1	0	0	12	1	11	7	0.636364
27	24.7	16	icsi	male factor	0	0	1	15	0	15	9	0.6
28	35.4	17	icsi	unknown	2	1	0	14	2	12	10	0.833333
29	28.7	14	ivf	ovulation	1	0	1	12	0	12	8	0.666667
30	33	9	ivf	unknown	0	0	0	9	0	9	8	0.888889
31	29	13	ivf	female and male	0	0	1	12	0	12	9	0.75
32	29	9	ivf	ovulation	0	0	0	9	0	9	6	0.666667
33	27.1	8	ivf	endometriosis	1	0	0	7	0	7	7	1
34	29.2	9	ivf	endometriosis	0	0	2	7	0	7	7	1
35	30.9	12	ivf	female and male	0	0	0	12	0	12	6	0.5
36	35.8	8	ivf	unknown	0	0	0	8	0	8	6	0.75
37	32.5	11	ivf	male factor	0	0	0	11	0	11	10	0.909091
38	30.1	2	ivf	ovulation	0	0	0	2	0	2	2	1
39	26.4	4	ivf	endometriosis	0	0	0	4	0	4	3	0.75
40	29.5	11	ivf	endometriosis	0	0	0	11	0	11	8	0.727273
41	32.1	6	ivf	ovulation	0	0	0	6	0	6	2	0.333333
42	36	6	ivf	male factor	0	0	0	6	0	6	4	0.666667
43	35.1	8	ivf	endometriosis	1	0	0	7	0	7	4	0.571429
44	35.5	4	ivf	female and male	0	0	0	4	0	4	4	1
45	34.1	9	ivf	ovulation	1	0	0	8	0	8	8	1
46	31.1	12	ivf	unknown	2	0	0	10	0	10	7	0.7
47	34.2	7	ivf	unknown	0	0	0	7	0	7	3	0.428571
48	27.7	14	ivf	endometriosis	0	0	1	13	0	13	13	1
49	36	8	ivf	male factor	0	0	0	8	0	8	5	0.625
50	31.1	12	ivf	unknown	0	0	0	10	0	10	10	1
average fertilization rate:			ivf: 76,69%	icsi: 74,07%
