# Supplementary material for: Follicular fluid biomarkers for human in vitro fertilization outcome: Proof of principle
Source: Proteome Sci. 2016 Nov 14;14:17. doi: 10.1186/s12953-016-0106-9 (PMC5109724; doi:10.1186/s12953-016-0106-9)
Supplement: Additional file 2: Table S1. — Ne protein identifications. (XLSX 17 kb) [file 12953_2016_106_MOESM2_ESM.xlsx]

## Sheet: Sheet1
Protein name	Protein accession numbers	Protein identification probability	Exclusive unique peptide count	Max of Peptide identification probability	Max of Mascot Ion score	Max of X! Tandem -log(e) score
14-3-3 protein zeta/delta	1433Z_HUMAN	1	4	0.997	44	10.8
40S ribosomal protein SA	RSSA_HUMAN	0.95	1	0.997	36.5	4.59
60S ribosomal protein L4	RL4_HUMAN	0.95	1	0.997	24.7	3
78 kDa glucose-regulated protein	GRP78_HUMAN	0.95	1	0.997	30	3.57
Actin, cytoplasmic 1	ACTB_HUMAN	1	19	0.997	63.6	9.89
Actin, cytoplasmic 2	ACTG_HUMAN	0.95	1	0.997	61.4	9.8
Acyl-CoA-binding protein	ACBP_HUMAN	1	12	0.997	66.3	13.9
ADP-sugar pyrophosphatase	NUDT5_HUMAN	0.95	1	0.997	21	4.03
Alpha-1-antichymotrypsin	AACT_HUMAN	0.95	1	0.997	52.7	5.07
Alpha-1-antitrypsin	A1AT_HUMAN	1	10	0.997	78.4	17.4
Alpha-1B-glycoprotein	A1BG_HUMAN	1	2	0.997	37.6	4.49
Alpha-2-antiplasmin	A2AP_HUMAN	1	3	0.997	54.2	4.54
Alpha-2-HS-glycoprotein	FETUA_HUMAN	1	21	0.997	56.5	18.3
Alpha-actinin-4	ACTN4_HUMAN	0.95	1	0.997	33.3	4.47
Alpha-enolase	ENOA_HUMAN	1	5	0.997	46.6	11
Angiotensinogen	ANGT_HUMAN	1	2	0.997	52.6	8.04
Annexin A1	ANXA1_HUMAN	1	21	0.997	63.8	12.4
Annexin A2	ANXA2_HUMAN	1	18	0.997	71.7	14.1
Apolipoprotein A-I	APOA1_HUMAN	1	42	0.997	114	23.1
Apolipoprotein A-II	APOA2_HUMAN	1	12	0.997	77.4	8.85
Apolipoprotein A-IV	APOA4_HUMAN	1	2	0.997	43.5	4.07
Apolipoprotein C-I	APOC1_HUMAN	1	2	0.997	39.4	10.6
Apolipoprotein C-II	APOC2_HUMAN	1	11	0.997	57.2	15.6
Apolipoprotein C-III	APOC3_HUMAN	1	2	0.997	41.2	8.89
Apolipoprotein D	APOD_HUMAN	0.95	1	0.997	27.3	5.77
Arachidonate 12-lipoxygenase, 12S-type	LOX12_HUMAN	1	4	0.997	38.9	8.51
Arginase-1	ARGI1_HUMAN	1	2	0.997	38	3.2
Atrial natriuretic peptide receptor 3	ANPRC_HUMAN	0.95	1	0.997	63.7	5.26
Beta-2-glycoprotein 1	APOH_HUMAN	1	7	0.997	77.6	13.9
Calmodulin-like protein 3	CALL3_HUMAN	0.95	1	0.997	26.5	4.96
Calmodulin-like protein 5	CALL5_HUMAN	1	6	0.997	54.5	7.74
Cathepsin D	CATD_HUMAN	0.95	1	0.997	26.7	3.92
CD99 antigen	CD99_HUMAN	1	8	0.997	54.3	5.82
Ceruloplasmin	CERU_HUMAN	1	4	0.997	52.1	9.77
Clusterin	CLUS_HUMAN	1	2	0.997	61.3	6.54
Collagen alpha-2(I) chain	CO1A2_HUMAN	1	5	0.997	50.1	6.52
Complement C3	CO3_HUMAN	1	15	0.997	79.4	14
Complement C4-A	CO4A_HUMAN,CO4B_HUMAN	1	6	0.997	42.1	6.51
Complement factor B	CFAB_HUMAN	1	2	0.997	72.2	9.02
Cystatin-A	CYTA_HUMAN	1	53	0.997	73.2	14.2
Cystatin-B	CYTB_HUMAN	1	34	0.997	82.7	14.9
Cysteine-rich secretory protein 3	CRIS3_HUMAN	1	2	0.997	30.9	4.96
Cysteine-rich with EGF-like domain protein 1	CREL1_HUMAN	0.95	1	0.997	21.2	4.55
Dermcidin	DCD_HUMAN	1	2	0.997	16.7	4.6
Desmocollin-2	DSC2_HUMAN	1	3	0.997	50.8	5.96
Desmoglein-1	DSG1_HUMAN	1	3	0.997	35.9	4.08
Desmoglein-3	DSG3_HUMAN	0.95	1	0.997	31.3	5.38
Desmoplakin	DESP_HUMAN	1	19	0.997	60.8	9.6
Elafin	ELAF_HUMAN	1	4	0.997	56.3	14.6
Elongation factor 1-alpha 1	EF1A1_HUMAN	1	2	0.997	38.3	4.77
Envoplakin	EVPL_HUMAN	1	2	0.997	32.7	3.59
Fibrillin-1	FBN1_HUMAN	1	5	0.997	51.8	6.31
Fibrinogen alpha chain	FIBA_HUMAN	1	13	0.997	108	14.7
Fibrinogen beta chain	FIBB_HUMAN	1	6	0.997	109	11.4
Fructose-bisphosphate aldolase A	ALDOA_HUMAN	1	2	0.997	37.6	8.92
Galectin-7	LEG7_HUMAN	1	2	0.997	37.6	6.96
Glia-derived nexin	GDN_HUMAN	0.95	1	0.997	25.1	3.54
Glutamine synthetase	GLNA_HUMAN	1	2	0.997	46.7	8.17
Glutathione S-transferase P	GSTP1_HUMAN	0.999	1	0.997	40.4	4.09
Glyceraldehyde-3-phosphate dehydrogenase	G3P_HUMAN	1	13	0.997	46.6	10
G-protein coupled receptor 126	GP126_HUMAN	0.972	1	0.997	45.7	7.72
Haptoglobin	HPT_HUMAN	1	10	0.997	73	15
Haptoglobin-related protein	HPTR_HUMAN	0.999	1	0.997	73	15
Heat shock 70 kDa protein 1 (HSP70.1) (HSP70-1/HSP70-2) - Homo sapiens (Human)	HSP71_HUMAN	1	2	0.997	109	0
Heat shock protein beta-1	HSPB1_HUMAN	1	63	0.997	62.2	11
Hemoglobin subunit alpha	HBA_HUMAN	0.982	1	0.997	27.4	3.47
Hemoglobin subunit beta	HBB_HUMAN	1	2	0.997	47.6	9.54
Hemopexin	HEMO_HUMAN	1	4	0.997	43.5	9.09
Heterogeneous nuclear ribonucleoproteins A2/B1	ROA2_HUMAN	1	5	0.997	75.3	9.54
Histidine-rich glycoprotein	HRG_HUMAN	0.975	1	0.997	45.9	5.51
Histone H1.2	H12_HUMAN,H13_HUMAN,H14_HUMAN	1	4	0.997	58.5	6.82
HLA class I histocompatibility antigen, Cw-6 alpha chain	1C06_HUMAN,1C07_HUMAN,1C18_HUMAN	1	3	0.997	68.3	4.72
Homeobox protein Hox-B4	HXB4_HUMAN	1	3	0.997	64.2	4.41
Hornerin	HORN_HUMAN	0.972	1	0.997	55.7	6.24
Ig alpha-1 chain C region	IGHA1_HUMAN,IGHA2_HUMAN	0.95	1	0.997	27.3	3.54
Ig gamma-1 chain C region	IGHG1_HUMAN	1	11	0.997	73.5	10.3
Ig gamma-4 chain C region	IGHG4_HUMAN	1	1	0.997	73.5	6.49
Ig heavy chain V-II region WAH	HV206_HUMAN	0.964	1	0.997	35.2	3.6
Ig heavy chain V-III region 23	HV303_HUMAN	1	2	0.997	71.5	11.1
Ig heavy chain V-III region BRO	HV305_HUMAN	1	6	0.997	77.3	14.1
Ig heavy chain V-III region JON	HV319_HUMAN	0.961	1	0.997	27	3.28
Ig heavy chain V-III region KOL	HV311_HUMAN	1	2	0.997	49.4	2.25
Ig kappa chain C region - Homo sapiens (Human)	KAC_HUMAN	1	2	0.989	54	0
Ig kappa chain V-I region WEA	KV118_HUMAN	1	3	0.997	41.1	3.92
Ig kappa chain V-III region SIE	KV302_HUMAN,KV303_HUMAN,KV304_HUMAN,KV305_HUMAN,KV307_HUMAN,KV312_HUMAN,KV313_HUMAN	0.975	1	0.997	43.3	6.21
Ig kappa chain V-III region VG (Fragment)	KV309_HUMAN	1	2	0.997	48.1	5.74
Ig lambda chain C regions - Homo sapiens (Human)	LAC_HUMAN	1	2	0.986	52.1	0
Insulin-like growth factor-binding protein 5	IBP5_HUMAN	1	2	0.997	55.5	8.47
Integral membrane protein 2B	ITM2B_HUMAN	1	2	0.997	65.5	5
Inter-alpha-trypsin inhibitor heavy chain H1	ITIH1_HUMAN	1	1	0.997	37.8	5.85
Interleukin-1 receptor antagonist protein	IL1RA_HUMAN	1	3	0.997	51.2	3.85
Involucrin	INVO_HUMAN	1	5	0.997	60.1	7.11
Kallikrein-13	KLK13_HUMAN	0.95	1	0.997	24.8	4.6
Keratin, type I cytoskeletal 10	K1C10_HUMAN	1	5	0.997	57.2	17.6
Keratin, type I cytoskeletal 13	K1C13_HUMAN	1	83	0.997	118	20.4
Keratin, type I cytoskeletal 14	K1C14_HUMAN	1	2	0.997	36.7	3.82
Keratin, type I cytoskeletal 9	K1C9_HUMAN	1	13	0.997	75.4	13.2
Keratin, type II cytoskeletal 1	K2C1_HUMAN	1	36	0.997	86.1	18.1
Keratin, type II cytoskeletal 2 epidermal	K22E_HUMAN	1	8	0.997	85.2	10.3
Keratin, type II cytoskeletal 2 oral	K22O_HUMAN	1	7	0.997	64.9	7.19
Keratin, type II cytoskeletal 3	K2C3_HUMAN	1	2	0.997	46.2	5.04
Keratin, type II cytoskeletal 4	K2C4_HUMAN	1	28	0.997	59	11.1
Keratin, type II cytoskeletal 5	K2C5_HUMAN	1	24	0.997	69.4	13.7
Keratin, type II cytoskeletal 6A	K2C6A_HUMAN	1	190	0.997	103	18.7
Keratin, type II cytoskeletal 6B	K2C6B_HUMAN	1	2	0.997	103	16.4
Keratin, type II cytoskeletal 6C	K2C6C_HUMAN	1	5	0.997	103	18.7
Kininogen-1	KNG1_HUMAN	1	2	0.997	58.3	5.1
Latent-transforming growth factor beta-binding protein 2	LTBP2_HUMAN	0.95	1	0.997	34.6	3.17
Leucine-rich alpha-2-glycoprotein	A2GL_HUMAN	0.95	1	0.997	37.4	4.74
Ly6/PLAUR domain-containing protein 3	LYPD3_HUMAN	0.95	1	0.997	27.1	8.82
Macrophage migration inhibitory factor	MIF_HUMAN	1	8	0.997	75.2	8.21
Matrix Gla protein	MGP_HUMAN	1	4	0.997	62.1	6.8
Microfibrillar-associated protein 5	MFAP5_HUMAN	1	2	0.997	42.2	8.21
Myeloid-associated differentiation marker	MYADM_HUMAN	0.963	1	0.997	34.9	3.77
N-acetylmuramoyl-L-alanine amidase	PGRP2_HUMAN	1	2	0.997	32.7	6.19
Neuroblast differentiation-associated protein AHNAK	AHNK_HUMAN	1	12	0.997	65.6	7.43
Periplakin	PEPL_HUMAN	1	8	0.997	89.3	10.4
Peroxiredoxin-6	PRDX6_HUMAN	1	2	0.997	28	6.13
Phosphatidylethanolamine-binding protein 1	PEBP1_HUMAN	1	4	0.997	36.7	3.8
Phosphoglycerate kinase 1	PGK1_HUMAN	1	5	0.997	44.1	10.3
Plakophilin-1	PKP1_HUMAN	1	3	0.997	84.8	10.3
Plastin-3	PLST_HUMAN	1	3	0.997	42.7	5.1
Poly(rC)-binding protein 1	PCBP1_HUMAN	0.95	1	0.997	45	4.96
Prelamin-A/C	LMNA_HUMAN	0.95	1	0.997	83.8	8.33
Protein FAM25 - Homo sapiens (Human)	FAM25_HUMAN	0.999	1	0.997	69.7	0
Protein S100-A11	S10AB_HUMAN	1	4	0.997	52.3	6.68
Protein S100-A14	S10AE_HUMAN	1	2	0.997	32.7	7.31
Protein S100-A8	S10A8_HUMAN	1	56	0.997	82.6	20.7
Protein S100-A9	S10A9_HUMAN	1	67	0.997	81.3	17.3
Protein-glutamine gamma-glutamyltransferase E	TGM3_HUMAN	1	2	0.997	41.3	5
Putative nucleoside diphosphate kinase	NDK8_HUMAN,NDKB_HUMAN	1	2	0.995	26.1	3.12
Pyruvate kinase PKM	KPYM_HUMAN	1	4	0.997	43.8	5.4
Ras-related protein Rab-10	RAB10_HUMAN	0.946	1	0.997	40.8	3.44
Sciellin	SCEL_HUMAN	1	7	0.997	50.5	8.68
Semenogelin-1	SEMG1_HUMAN	1	15	0.997	77.9	10.1
Semenogelin-2	SEMG2_HUMAN	1	7	0.997	77.9	10.1
Serine protease inhibitor Kazal-type 5	ISK5_HUMAN	1	9	0.997	33.5	7.64
Serotransferrin	TRFE_HUMAN	1	11	0.997	45.7	7.89
Serotransferrin OS	TRFE_HUMAN	1	8	0.984	20	1.57
Serpin B13	SPB13_HUMAN	0.95	1	0.997	36.5	4.3
Serpin B3	SPB3_HUMAN	1	6	0.997	83.4	11.7
Serpin B4	SPB4_HUMAN	0.95	1	0.997	26.9	8.15
Serum albumin	ALBU_HUMAN	1	28	0.997	79.5	12.8
SH3 domain-binding protein 5	3BP5_HUMAN	0.955	1	0.989	0	0
Small proline-rich protein 3	SPRR3_HUMAN	1	36	0.997	60.2	11.4
Solute carrier family 13 member 4	S13A4_HUMAN	0.95	1	0.997	32.9	2.8
Stanniocalcin-1	STC1_HUMAN	0.965	1	0.997	35.1	5.89
Sulfotransferase family cytosolic 2B member 1	ST2B1_HUMAN	0.95	1	0.997	26.8	7.96
Talin-1	TLN1_HUMAN	1	2	0.995	40.5	3.11
Tetranectin	TETN_HUMAN	0.95	1	0.997	45.1	5
Tissue factor pathway inhibitor	TFPI1_HUMAN	0.967	1	0.997	49.1	6.01
Transgelin	TAGL_HUMAN	1	6	0.997	52.9	6.89
Transgelin-2	TAGL2_HUMAN	0.95	1	0.997	38.9	4.7
Transthyretin	TTHY_HUMAN	1	21	0.997	129	17.6
Tubulin beta-2A chain	TBB2A_HUMAN,TBB2B_HUMAN,TBB3_HUMAN,TBB5_HUMAN,TBB6_HUMAN	0.982	1	0.997	28.4	3.8
Uncharacterized protein C6orf174 precursor - Homo sapiens (Human)	CF174_HUMAN,DDR1_HUMAN,LR37B_HUMAN,O51T1_HUMAN-R,SPTB2_HUMAN-R	0.999	1	0.992	25.2	0
Vimentin	VIME_HUMAN	1	3	0.997	46.2	5.32
Vitamin D-binding protein	VTDB_HUMAN	1	2	0.997	67.6	14.8
Vitronectin	VTNC_HUMAN	1	11	0.997	84	12.5
