# Supplementary material for: Follicular fluid biomarkers for human in vitro fertilization outcome: Proof of principle
Source: Proteome Sci. 2016 Nov 14;14:17. doi: 10.1186/s12953-016-0106-9 (PMC5109724; doi:10.1186/s12953-016-0106-9)
Supplement: Additional file 3: Table S3. — Spectrum report. (XLSX 17 kb) [file 12953_2016_106_MOESM3_ESM.xlsx]

## Sheet: Sheet1
Protein name	Protein accession numbers	Protein identification probability	Best Peptide identification probability	Best Mascot Ion score	Best X! Tandem -log(e) score	Exclusive unique peptide count
14-3-3 protein zeta/delta	1433Z_HUMAN	1	0.997	44	10.8	4
40S ribosomal protein SA	RSSA_HUMAN	0.95	0.997	36.5	4.59	1
60S ribosomal protein L4	RL4_HUMAN	0.95	0.997	24.7	3	1
78 kDa glucose-regulated protein	GRP78_HUMAN	0.95	0.997	30	3.57	1
Actin, cytoplasmic 1	ACTB_HUMAN	1	0.997	63.6	9.89	19
Actin, cytoplasmic 2	ACTG_HUMAN	0.95	0.997	61.4	9.8	1
Acyl-CoA-binding protein	ACBP_HUMAN	1	0.997	66.3	13.9	12
ADP-sugar pyrophosphatase	NUDT5_HUMAN	0.95	0.997	21	4.03	1
Alpha-1-antichymotrypsin	AACT_HUMAN	0.95	0.997	52.7	5.07	1
Alpha-1-antitrypsin	A1AT_HUMAN	1	0.997	78.4	17.4	10
Alpha-1B-glycoprotein	A1BG_HUMAN	1	0.997	37.6	4.49	2
Alpha-2-antiplasmin	A2AP_HUMAN	1	0.997	54.2	4.54	3
Alpha-2-HS-glycoprotein	FETUA_HUMAN	1	0.997	56.5	18.3	21
Alpha-actinin-4	ACTN4_HUMAN	0.95	0.997	33.3	4.47	1
Alpha-enolase	ENOA_HUMAN	1	0.997	46.6	11	5
Angiotensinogen	ANGT_HUMAN	1	0.997	52.6	8.04	2
Annexin A1	ANXA1_HUMAN	1	0.997	63.8	12.4	21
Annexin A2	ANXA2_HUMAN	1	0.997	71.7	14.1	18
Apolipoprotein A-I	APOA1_HUMAN	1	0.997	114	23.1	42
Apolipoprotein A-II	APOA2_HUMAN	1	0.997	77.4	8.85	12
Apolipoprotein A-IV	APOA4_HUMAN	1	0.997	43.5	4.07	2
Apolipoprotein C-I	APOC1_HUMAN	1	0.997	39.4	10.6	2
Apolipoprotein C-II	APOC2_HUMAN	1	0.997	57.2	15.6	11
Apolipoprotein C-III	APOC3_HUMAN	1	0.997	41.2	8.89	2
Apolipoprotein D	APOD_HUMAN	0.95	0.997	27.3	5.77	1
Arachidonate 12-lipoxygenase, 12S-type	LOX12_HUMAN	1	0.997	38.9	8.51	4
Arginase-1	ARGI1_HUMAN	1	0.997	38	3.2	2
Atrial natriuretic peptide receptor 3	ANPRC_HUMAN	0.95	0.997	63.7	5.26	1
Beta-2-glycoprotein 1	APOH_HUMAN	1	0.997	77.6	13.9	7
Calmodulin-like protein 3	CALL3_HUMAN	0.95	0.997	26.5	4.96	1
Calmodulin-like protein 5	CALL5_HUMAN	1	0.997	54.5	7.74	6
Cathepsin D	CATD_HUMAN	0.95	0.997	26.7	3.92	1
CD99 antigen	CD99_HUMAN	1	0.997	54.3	5.82	8
Ceruloplasmin	CERU_HUMAN	1	0.997	52.1	9.77	4
Clusterin	CLUS_HUMAN	1	0.997	61.3	6.54	2
Collagen alpha-2(I) chain	CO1A2_HUMAN	1	0.997	50.1	6.52	5
Complement C3	CO3_HUMAN	1	0.997	79.4	14	15
Complement C4-A	CO4A_HUMAN,CO4B_HUMAN	1	0.997	42.1	6.51	6
Complement factor B	CFAB_HUMAN	1	0.997	72.2	9.02	2
Cystatin-A	CYTA_HUMAN	1	0.997	73.2	14.2	53
Cystatin-B	CYTB_HUMAN	1	0.997	82.7	14.9	34
Cysteine-rich secretory protein 3	CRIS3_HUMAN	1	0.997	30.9	4.96	2
Cysteine-rich with EGF-like domain protein 1	CREL1_HUMAN	0.95	0.997	21.2	4.55	1
Dermcidin	DCD_HUMAN	1	0.997	16.7	4.6	2
Desmocollin-2	DSC2_HUMAN	1	0.997	50.8	5.96	3
Desmoglein-1	DSG1_HUMAN	1	0.997	35.9	4.08	3
Desmoglein-3	DSG3_HUMAN	0.95	0.997	31.3	5.38	1
Desmoplakin	DESP_HUMAN	1	0.997	60.8	9.6	19
Elafin	ELAF_HUMAN	1	0.997	56.3	14.6	4
Elongation factor 1-alpha 1	EF1A1_HUMAN	1	0.997	38.3	4.77	2
Envoplakin	EVPL_HUMAN	1	0.997	32.7	3.59	2
Fibrillin-1	FBN1_HUMAN	1	0.997	51.8	6.31	5
Fibrinogen alpha chain	FIBA_HUMAN	1	0.997	108	14.7	13
Fibrinogen beta chain	FIBB_HUMAN	1	0.997	109	11.4	6
Fructose-bisphosphate aldolase A	ALDOA_HUMAN	1	0.997	37.6	8.92	2
Galectin-7	LEG7_HUMAN	1	0.997	37.6	6.96	2
Glia-derived nexin	GDN_HUMAN	0.95	0.997	25.1	3.54	1
Glutamine synthetase	GLNA_HUMAN	1	0.997	46.7	8.17	2
Glutathione S-transferase P	GSTP1_HUMAN	0.999	0.997	40.4	4.09	1
Glyceraldehyde-3-phosphate dehydrogenase	G3P_HUMAN	1	0.997	46.6	10	13
G-protein coupled receptor 126	GP126_HUMAN	0.972	0.997	45.7	7.72	1
Haptoglobin	HPT_HUMAN	1	0.997	73	15	10
Haptoglobin-related protein	HPTR_HUMAN	0.999	0.997	73	15	1
Heat shock 70 kDa protein 1 (HSP70.1) (HSP70-1/HSP70-2) - Homo sapiens (Human)	HSP71_HUMAN	1	0.997	109	0	2
Heat shock protein beta-1	HSPB1_HUMAN	1	0.997	62.2	11	63
Hemoglobin subunit alpha	HBA_HUMAN	0.982	0.997	27.4	3.47	1
Hemoglobin subunit beta	HBB_HUMAN	1	0.997	47.6	9.54	2
Hemopexin	HEMO_HUMAN	1	0.997	43.5	9.09	4
Heterogeneous nuclear ribonucleoproteins A2/B1	ROA2_HUMAN	1	0.997	75.3	9.54	5
Histidine-rich glycoprotein	HRG_HUMAN	0.975	0.997	45.9	5.51	1
Histone H1.2	H12_HUMAN,H13_HUMAN,H14_HUMAN	1	0.997	58.5	6.82	4
HLA class I histocompatibility antigen, Cw-6 alpha chain	1C06_HUMAN,1C07_HUMAN,1C18_HUMAN	1	0.997	68.3	4.72	3
Homeobox protein Hox-B4	HXB4_HUMAN	1	0.997	64.2	4.41	3
Hornerin	HORN_HUMAN	0.972	0.997	55.7	6.24	1
Ig alpha-1 chain C region	IGHA1_HUMAN,IGHA2_HUMAN	0.95	0.997	27.3	3.54	1
Ig gamma-1 chain C region	IGHG1_HUMAN	1	0.997	73.5	10.3	11
Ig gamma-4 chain C region	IGHG4_HUMAN	1	0.997	73.5	6.49	1
Ig heavy chain V-II region WAH	HV206_HUMAN	0.964	0.997	35.2	3.6	1
Ig heavy chain V-III region 23	HV303_HUMAN	1	0.997	71.5	11.1	2
Ig heavy chain V-III region BRO	HV305_HUMAN	1	0.997	77.3	14.1	6
Ig heavy chain V-III region JON	HV319_HUMAN	0.961	0.997	27	3.28	1
Ig heavy chain V-III region KOL	HV311_HUMAN	1	0.997	49.4	2.25	2
Ig kappa chain C region - Homo sapiens (Human)	KAC_HUMAN	1	0.989	54	0	2
Ig kappa chain V-I region WEA	KV118_HUMAN	1	0.997	41.1	3.92	3
Ig kappa chain V-III region SIE	KV302_HUMAN,KV303_HUMAN,KV304_HUMAN,KV305_HUMAN,KV307_HUMAN,KV312_HUMAN,KV313_HUMAN	0.975	0.997	43.3	6.21	1
Ig kappa chain V-III region VG (Fragment)	KV309_HUMAN	1	0.997	48.1	5.74	2
Ig lambda chain C regions - Homo sapiens (Human)	LAC_HUMAN	1	0.986	52.1	0	2
Insulin-like growth factor-binding protein 5	IBP5_HUMAN	1	0.997	55.5	8.47	2
Integral membrane protein 2B	ITM2B_HUMAN	1	0.997	65.5	5	2
Inter-alpha-trypsin inhibitor heavy chain H1	ITIH1_HUMAN	1	0.997	37.8	5.85	1
Interleukin-1 receptor antagonist protein	IL1RA_HUMAN	1	0.997	51.2	3.85	3
Involucrin	INVO_HUMAN	1	0.997	60.1	7.11	5
Kallikrein-13	KLK13_HUMAN	0.95	0.997	24.8	4.6	1
Keratin, type I cytoskeletal 10	K1C10_HUMAN	1	0.997	57.2	17.6	5
Keratin, type I cytoskeletal 13	K1C13_HUMAN	1	0.997	118	20.4	83
Keratin, type I cytoskeletal 14	K1C14_HUMAN	1	0.997	36.7	3.82	2
Keratin, type I cytoskeletal 9	K1C9_HUMAN	1	0.997	75.4	13.2	13
Keratin, type II cytoskeletal 1	K2C1_HUMAN	1	0.997	86.1	18.1	36
Keratin, type II cytoskeletal 2 epidermal	K22E_HUMAN	1	0.997	85.2	10.3	8
Keratin, type II cytoskeletal 2 oral	K22O_HUMAN	1	0.997	64.9	7.19	7
Keratin, type II cytoskeletal 3	K2C3_HUMAN	1	0.997	46.2	5.04	2
Keratin, type II cytoskeletal 4	K2C4_HUMAN	1	0.997	59	11.1	28
Keratin, type II cytoskeletal 5	K2C5_HUMAN	1	0.997	69.4	13.7	24
Keratin, type II cytoskeletal 6A	K2C6A_HUMAN	1	0.997	103	18.7	190
Keratin, type II cytoskeletal 6B	K2C6B_HUMAN	1	0.997	103	16.4	2
Keratin, type II cytoskeletal 6C	K2C6C_HUMAN	1	0.997	103	18.7	5
Kininogen-1	KNG1_HUMAN	1	0.997	58.3	5.1	2
Latent-transforming growth factor beta-binding protein 2	LTBP2_HUMAN	0.95	0.997	34.6	3.17	1
Leucine-rich alpha-2-glycoprotein	A2GL_HUMAN	0.95	0.997	37.4	4.74	1
Ly6/PLAUR domain-containing protein 3	LYPD3_HUMAN	0.95	0.997	27.1	8.82	1
Macrophage migration inhibitory factor	MIF_HUMAN	1	0.997	75.2	8.21	8
Matrix Gla protein	MGP_HUMAN	1	0.997	62.1	6.8	4
Microfibrillar-associated protein 5	MFAP5_HUMAN	1	0.997	42.2	8.21	2
Myeloid-associated differentiation marker	MYADM_HUMAN	0.963	0.997	34.9	3.77	1
N-acetylmuramoyl-L-alanine amidase	PGRP2_HUMAN	1	0.997	32.7	6.19	2
Neuroblast differentiation-associated protein AHNAK	AHNK_HUMAN	1	0.997	65.6	7.43	12
Periplakin	PEPL_HUMAN	1	0.997	89.3	10.4	8
Peroxiredoxin-6	PRDX6_HUMAN	1	0.997	28	6.13	2
Phosphatidylethanolamine-binding protein 1	PEBP1_HUMAN	1	0.997	36.7	3.8	4
Phosphoglycerate kinase 1	PGK1_HUMAN	1	0.997	44.1	10.3	5
Plakophilin-1	PKP1_HUMAN	1	0.997	84.8	10.3	3
Plastin-3	PLST_HUMAN	1	0.997	42.7	5.1	3
Poly(rC)-binding protein 1	PCBP1_HUMAN	0.95	0.997	45	4.96	1
Prelamin-A/C	LMNA_HUMAN	0.95	0.997	83.8	8.33	1
Protein FAM25 - Homo sapiens (Human)	FAM25_HUMAN	0.999	0.997	69.7	0	1
Protein S100-A11	S10AB_HUMAN	1	0.997	52.3	6.68	4
Protein S100-A14	S10AE_HUMAN	1	0.997	32.7	7.31	2
Protein S100-A8	S10A8_HUMAN	1	0.997	82.6	20.7	56
Protein S100-A9	S10A9_HUMAN	1	0.997	81.3	17.3	67
Protein-glutamine gamma-glutamyltransferase E	TGM3_HUMAN	1	0.997	41.3	5	2
Putative nucleoside diphosphate kinase	NDK8_HUMAN,NDKB_HUMAN	1	0.995	26.1	3.12	2
Pyruvate kinase PKM	KPYM_HUMAN	1	0.997	43.8	5.4	4
Ras-related protein Rab-10	RAB10_HUMAN	0.946	0.997	40.8	3.44	1
Sciellin	SCEL_HUMAN	1	0.997	50.5	8.68	7
Semenogelin-1	SEMG1_HUMAN	1	0.997	77.9	10.1	15
Semenogelin-2	SEMG2_HUMAN	1	0.997	77.9	10.1	7
Serine protease inhibitor Kazal-type 5	ISK5_HUMAN	1	0.997	33.5	7.64	9
Serotransferrin	TRFE_HUMAN	1	0.997	45.7	7.89	11
Serotransferrin OS	TRFE_HUMAN	1	0.984	20	1.57	8
Serpin B13	SPB13_HUMAN	0.95	0.997	36.5	4.3	1
Serpin B3	SPB3_HUMAN	1	0.997	83.4	11.7	6
Serpin B4	SPB4_HUMAN	0.95	0.997	26.9	8.15	1
Serum albumin	ALBU_HUMAN	1	0.997	79.5	12.8	28
SH3 domain-binding protein 5	3BP5_HUMAN	0.955	0.989	0	0	1
Small proline-rich protein 3	SPRR3_HUMAN	1	0.997	60.2	11.4	36
Solute carrier family 13 member 4	S13A4_HUMAN	0.95	0.997	32.9	2.8	1
Stanniocalcin-1	STC1_HUMAN	0.965	0.997	35.1	5.89	1
Sulfotransferase family cytosolic 2B member 1	ST2B1_HUMAN	0.95	0.997	26.8	7.96	1
Talin-1	TLN1_HUMAN	1	0.995	40.5	3.11	2
Tetranectin	TETN_HUMAN	0.95	0.997	45.1	5	1
Tissue factor pathway inhibitor	TFPI1_HUMAN	0.967	0.997	49.1	6.01	1
Transgelin	TAGL_HUMAN	1	0.997	52.9	6.89	6
Transgelin-2	TAGL2_HUMAN	0.95	0.997	38.9	4.7	1
Transthyretin	TTHY_HUMAN	1	0.997	129	17.6	21
Tubulin beta-2A chain	TBB2A_HUMAN,TBB2B_HUMAN,TBB3_HUMAN,TBB5_HUMAN,TBB6_HUMAN	0.982	0.997	28.4	3.8	1
Uncharacterized protein C6orf174 precursor - Homo sapiens (Human)	CF174_HUMAN,DDR1_HUMAN,LR37B_HUMAN,O51T1_HUMAN-R,SPTB2_HUMAN-R	0.999	0.992	25.2	0	1
Vimentin	VIME_HUMAN	1	0.997	46.2	5.32	3
Vitamin D-binding protein	VTDB_HUMAN	1	0.997	67.6	14.8	2
Vitronectin	VTNC_HUMAN	1	0.997	84	12.5	11
